# Supplementary material for: Towards Regenerative Audiology: Immune Modulation of Adipose-Derived Mesenchymal Cells Preconditioned with Citric Acid-Coated Antioxidant-Functionalized Magnetic Nanoparticles
Source: Medicina (Kaunas). 2023 Mar 16;59(3):587. doi: 10.3390/medicina59030587 (PMC10058393; doi:10.3390/medicina59030587)
Supplement: Supplementary file 1 [file medicina-59-00587-s001.zip]

Archive with 1 entries (1 files):
- medicina-2259553-Supplementary material.pdf
